# Supplementary material for: Glycolytically impaired Drosophila glial cells fuel neural metabolism via β-oxidation
Source: Nat Commun. 2023 May 24;14:2996. doi: 10.1038/s41467-023-38813-x (PMC10209077; doi:10.1038/s41467-023-38813-x)
Supplement: Supplementary file 4 — Supplementary data 1 [file 41467_2023_38813_MOESM4_ESM.xlsx]

## Sheet: survival data Figure 1A
Data Figure 1A
a maximum of 20 flies was kept in one vial. Numbers higher than 20 reflect the sum of several vials that belonged to the same experiment
dbrepo= repo-Gal4;repo-Gal4
replicate 1 - number of flies alive per day counted
	days at 29°C
day	1	3	5	8	10	12	15	17	19	22	24	26	29	31	33	36	38	40	43	45	47	50
dbrepo tubGal80ts Pyk-RNAi CG4389-RNAi	20	20	20	20	20	20	20	20	20	0	0	0	0	0	0	0	0	0	0	0	0	0
dbrepo tubGal80ts Pyk-RNAi Cherry-RNAi	39	39	38	38	38	38	38	38	37	37	37	37	37	37	37	27	23	9	0	0	0	0
dbrepo tubGal80ts Pyk-RNAi CPT2-RNAi	39	39	39	39	39	39	39	36	19	2	2	2	0	0	0	0	0	0	0	0	0	0
dbrepo tubGal80ts Cherry-RNAi CPT2-RNAi	39	39	39	39	39	39	39	39	39	39	39	39	39	39	38	37	36	35	15	3	1	0
dbrepo tubGal80ts Cherry-RNAi CG4389-RNAi	39	39	39	39	39	39	39	39	38	38	38	38	38	38	37	37	35	35	24	11	6	0
dbrepo tubGal80ts Cherry-RNAi GFP-RNAi	38	38	38	38	38	38	38	38	38	38	38	38	38	38	37	33	33	32	20	16	5	0
replicate 2 - number of flies alive per day counted
	days at 29°C
day	1	3	5	8	10	12	15	17	19	22	24	26	29	31	33	36	38	40	43	45	47	50	52	54	57
dbrepo tubGal80ts Pyk-RNAi CG4389-RNAi	86	86	84	84	84	84	83	83	83	0
dbrepo tubGal80ts Pyk-RNAi Cherry-RNAi	53	53	52	52	52	52	52	52	51	51	51	51	51	51	50	35	31	11	1	0
dbrepo tubGal80ts Pyk-RNAi CPT2-RNAi	62	62	62	62	62	62	62	61	25	1	1	1	0
dbrepo tubGal80ts Cherry-RNAi CPT2-RNAi	63	63	63	63	63	63	63	63	63	63	63	63	63	63	62	60	60	60	31	19	8	1	0
dbrepo tubGal80ts Cherry-RNAi CG4389-RNAi	82	82	82	81	81	81	81	81	81	81	81	81	81	81	81	81	81	77	59	47	27	2	1	1
dbrepo tubGal80ts Cherry-RNAi GFP-RNAi	69	69	69	69	69	69	69	69	69	67	67	67	65	64	64	61	60	56	31	30	27	0
replicate 3 - number of flies alive per day counted
	days at 29°C
day	1	3	5	8	10	12	15	17	19	22	24	26	29	31	33	36	38	40	43	45	47	50	52	54	57
dbrepo tubGal80ts Pyk-RNAi CG4389-RNAi	92	92	92	92	92	92	92	92	92	18	7	3	0
dbrepo tubGal80ts Pyk-RNAi Cherry-RNAi	62	62	62	62	62	62	62	62	62	62	62	62	62	62	62	60	49	17	0
dbrepo tubGal80ts Pyk-RNAi CPT2-RNAi	70	70	70	70	70	70	70	70	48	3	3	3	1	1	1	0
dbrepo tubGal80ts Cherry-RNAi CPT2-RNAi	52	52	52	52	52	52	52	51	50	50	50	49	48	48	48	47	46	44	22	18	5	0
dbrepo tubGal80ts Cherry-RNAi CG4389-RNAi	79	79	79	79	79	79	79	79	79	79	79	79	79	79	78	78	77	70	37	16	14	0
dbrepo tubGal80ts Cherry-RNAi GFP-RNAi	67	67	67	66	66	66	66	66	66	66	66	66	66	66	66	64	62	59	37	31	19	1	0

## Sheet: survival data figure S1A
Data Figure S1A
a maximum of 20 flies was kept in one vial. Numbers higher than 20 reflect the sum of several vials that belonged to the same experiment
dbelav= elav-Gal4;;elav-Gal4
replicate 1 - number of flies alive per day counted
	days at 29°C
	1	3	5	8	10	12	15	17	19	22	24	26	29	31	33	36	38	40	43	45	47	50
dbelav tubGal80ts Pyk-RNAi CG4389-RNAi	37	37	37	37	37	36	36	36	36	35	35	35	35	35	35	33	33	31	3	0	0	0
dbelav tubGal80ts Pyk-RNAi Cherry-RNAi	34	34	34	34	34	34	34	34	34	34	34	34	33	33	33	33	33	33	10	0	0	0
dbelav tubGal80ts Pyk-RNAi CPT2(TRIP23935)-RNAi	29	29	29	29	29	29	29	29	29	29	29	29	29	29	29	29	29	29	23	17	9	0
dbelav tubGal80ts Cherry-RNAi CPT2(TRIP23935)-RNAi	20	20	20	20	20	20	20	20	20	20	20	20	20	20	20	20	20	19	9	2	0	0
dbelav tubGal80ts Cherry-RNAi CG4389-RNAi	40	40	40	40	40	40	40	40	40	40	40	40	40	40	40	40	39	39	30	22	12	0
dbelav tubGal80ts Cherry-RNAi GFP-RNAi	38	38	38	38	38	38	38	38	38	38	38	38	38	38	38	38	38	38	36	31	25	0
replicate 2 - number of flies alive per day counted
	days at 29°C
	1	3	5	8	10	12	15	17	19	22	24	26	29	31	33	36	38	40	43	45	47	50	52	54	57
dbelav tubGal80ts Pyk-RNAi CG4389-RNAi	63	63	63	63	63	63	63	63	63	63	63	63	63	63	63	60	58	56	32	17	3	0
dbelav tubGal80ts Pyk-RNAi Cherry-RNAi	10	10	10	10	10	10	10	10	10	10	10	10	10	10	10	10	10	10	8	8	3	0
dbelav tubGal80ts Pyk-RNAi CPT2(TRIP23935)-RNAi	36	36	36	36	36	36	36	36	36	35	35	35	35	35	35	34	32	30	17	12	5	0
dbelav tubGal80ts Cherry-RNAi CPT2(TRIP23935)-RNAi	42	42	42	42	42	42	42	42	42	42	42	42	42	42	42	41	41	41	30	25	19	4	0
dbelav tubGal80ts Cherry-RNAi CG4389-RNAi	51	51	51	51	51	51	51	51	51	51	51	51	51	50	50	49	49	49	40	34	26	6	2	1	0
dbelav tubGal80ts Cherry-RNAi GFP-RNAi	64	64	64	64	64	63	63	63	63	63	63	63	63	63	63	63	62	61	55	49	43	12	6	0
replicate 3 - number of flies alive per day counted
	days at 29°C
	1	3	5	8	10	12	15	17	19	22	24	26	29	31	33	36	38	40	43	45	47	50	52	54	57
dbelav tubGal80ts Pyk-RNAi CG4389-RNAi	77	77	77	77	77	77	76	76	76	76	76	76	76	76	76	66	54	47	30	18	5	0
dbelav tubGal80ts Pyk-RNAi Cherry-RNAi	15	15	15	15	15	15	15	15	15	15	15	15	15	15	15	15	15	15	12	8	3	0
dbelav tubGal80ts Pyk-RNAi CPT2(TRIP23935)-RNAi	57	57	57	57	57	57	57	57	57	57	57	57	55	55	55	54	54	54	47	42	33	3	1	0
dbelav tubGal80ts Cherry-RNAi CPT2(TRIP23935)-RNAi	43	43	43	43	42	42	42	42	42	42	42	42	42	42	42	41	39	37	31	19	10	2	1	0
dbelav tubGal80ts Cherry-RNAi CG4389-RNAi	68	68	68	68	68	68	68	68	68	67	67	63	63	62	62	60	58	55	43	32	20	5	0
dbelav tubGal80ts Cherry-RNAi GFP-RNAi	80	80	80	80	80	80	80	80	80	79	79	79	79	79	79	75	75	75	74	73	63	26	10	4	0

## Sheet: survival data Figure 2A
Data Figure 2A
a maximum of 20 flies was kept in one vial. Numbers higher than 20 reflect the sum of several vials that belonged to the same experiment
dbrepo= repo-Gal4;repo-Gal4
replicate 1 - number of flies alive per day counted		days at 29°C
		0	2	4	7	9	11	14	16	18	20	23	25	28	30	32	35	37	39	42	44	46	49	51	53
pyk Acetyl Co-A	dbrepo tubGal80ts Pyk-RNAi ACAT-RNAi	156	156	151	146	144	144	141	141	141	128	126	112	70	57	29	1	0	0	0	0	0	0	0	0
Acetyl Co-A Cherry	dbrepo tubGal80ts Cherry-RNAi ACAT-RNAi	152	152	152	152	152	151	151	151	151	151	151	151	149	146	144	140	132	126	113	96	48	8	0	0
replicate 2 - number of flies alive per day counted		days at 29°C
		0	2	4	7	9	11	14	16	18	20	23	25	28	30	32	35	37	39	42	44	46	49	51	53
GFP Cherry	dbrepo tubGal80ts Cherry-RNAi GFP-RNAi	110	110	110	109	109	109	109	109	109	108	108	108	108	108	108	106	100	97	56	49	40	8	0	0
pyk Cherry	dbrepo tubGal80ts Pyk-RNAi Cherry-RNAi	110	110	110	110	110	108	108	108	108	107	107	107	107	107	106	87	65	27	2	0	0	0	0	0
pyk Acetyl Co-A	dbrepo tubGal80ts Pyk-RNAi ACAT-RNAi	190	190	188	182	177	177	174	170	169	157	153	148	118	93	43	1	0	0	0	0	0	0	0	0
Acetyl Co-A Cherry	dbrepo tubGal80ts Cherry-RNAi ACAT-RNAi	210	210	210	210	210	202	202	202	202	202	202	202	199	198	195	189	175	168	161	144	123	61	10	0
replicate 3 - number of flies alive per day counted		days at 29°C
		0	2	4	7	9	11	14	16	18	20	23	25	28	30	32	35	37	39	42	44	46	49	51	53
GFP Cherry	dbrepo tubGal80ts Cherry-RNAi GFP-RNAi	120	120	120	119	119	119	119	119	119	118	118	118	116	116	116	115	106	101	61	53	48	9	0	0
pyk Cherry	dbrepo tubGal80ts Pyk-RNAi Cherry-RNAi	128	128	128	128	128	128	128	128	128	127	127	127	126	126	125	103	59	31	10	0	0	0	0	0
pyk Acetyl Co-A	dbrepo tubGal80ts Pyk-RNAi ACAT-RNAi	200	200	198	188	185	185	181	181	181	162	162	152	95	80	43	1	0	0	0	0	0	0	0	0
Acetyl Co-A Cherry	dbrepo tubGal80ts Cherry-RNAi ACAT-RNAi	198	198	198	198	198	196	196	196	196	196	196	196	192	190	188	178	171	164	147	126	62	10	0	0
replicate 4 - number of flies alive per day counted		days at 29°C
		0	2	4	7	9	11	14	16	18	20	23	25	28	30	32	35	37	39	42	44	46	49	51	53
GFP Cherry	dbrepo tubGal80ts Cherry-RNAi GFP-RNAi	193	193	193	191	190	190	190	190	190	190	190	190	190	190	190	187	124	81	43	13	11	6	0	0
Pyk Cherry	dbrepo tubGal80ts Pyk-RNAi Cherry-RNAi	190	190	190	190	190	189	189	189	189	187	187	187	149	134	108	28	4	4	0	0	0	0	0	0
Pyk Hmgcl	dbrepo tubGal80ts Pyk-RNAi Hmgcl-RNAi	170	170	170	168	168	167	166	165	160	153	79	36	15	1	0	0	0	0	0	0	0	0	0	0
Hmgcl Cherry	dbrepo tubGal80ts Cherry-RNAi Hmgcl-RNAi	168	168	168	167	166	166	166	166	166	166	166	166	160	158	158	153	148	137	77	69	31	7	3	0
replicate 5 - number of flies alive per day counted		days at 29°C
		0	2	4	7	9	11	14	16	18	20	23	25	28	30	32	35	37	39	42	44	46	49	51	53
GFP Cherry	dbrepo tubGal80ts Cherry-RNAi GFP-RNAi	195	195	193	193	191	191	191	191	191	191	191	190	190	190	190	188	173	158	43	38	31	21	0	0
Pyk Cherry	dbrepo tubGal80ts Pyk-RNAi Cherry-RNAi	152	152	152	152	152	150	150	150	150	148	148	148	136	132	110	38	15	8	0	0	0	0	0	0
Pyk Hmgcl	dbrepo tubGal80ts Pyk-RNAi Hmgcl-RNAi	195	195	195	194	192	189	187	186	185	179	131	84	60	3	0	0	0	0	0	0	0	0	0	0
Hmgcl Cherry	dbrepo tubGal80ts Cherry-RNAi Hmgcl-RNAi	199	199	199	197	197	196	196	196	196	189	188	186	185	184	184	179	176	142	121	78	46	11	3	0
replicate 6 - number of flies alive per day counted		days at 29°C
		0	2	4	7	9	11	14	16	18	20	23	25	28	30	32	35	37	39	42	44	46	49	51	53
GFP Cherry	dbrepo tubGal80ts Cherry-RNAi GFP-RNAi	29	29	29	29	29	29	29	29	29	29	29	29	28	28	27	26	25	25	17	6	5	0	0	0
Pyk Acetyl-CoA	dbrepo tubGal80ts Pyk-RNAi ACAT-RNAi	17	17	17	16	16	16	16	16	16	16	13	13	13	11	4	0	0	0	0	0	0	0	0	0
Pyk Hmgcl	dbrepo tubGal80ts Pyk-RNAi Hmgcl-RNAi	11	11	11	11	11	11	11	11	11	11	10	10	10	10	1	0	0	0	0	0	0	0	0	0

## Sheet: survival data Figure 4B
Data Figure 4B
a maximum of 20 flies was kept in one vial. Numbers higher than 20 reflect the sum of several vials that belonged to the same experiment
dbrepo= repo-Gal4;repo-Gal4
replicate 1 - number of flies alive per day counted
	days at 29°C
day	1	2	3	4	5	6	7	8	9	10	11	12	13	14	15	16	17	18	19	20	21	22	23	24	25	26	27	28	29	30	31	32	33	34	35	36	37	38	39	40	41	42	43	44	45	46	47	48	49
dbrepo tubGal80ts GFP-RNAi Cherry-RNAi	59	59	59	59	59	59	59	59	59	59	59	59	59	59	59	59	59	59	59	59	59	59	59	59	59	59	59	59	59	59	59	59	59	59	59	59	59	59	59	59	59	32	32	14	14	7	7	7	0
dbrepo tubGal80ts Pyk-RNAi Cherry-RNAi	18	18	18	18	18	18	18	18	18	18	18	18	18	18	18	18	18	18	18	18	18	18	18	18	18	18	18	18	18	18	18	18	18	18	17	17	16	16	11	11	11	0	0	0	0	0	0	0	0
dbrepo tubGal80ts Pyk-RNAi CPT2-RNAi	58	58	58	58	58	58	56	56	56	56	56	56	56	56	56	56	56	56	56	56	56	56	56	56	56	56	56	55	55	55	55	55	55	55	54	54	53	53	52	52	52	52	52	31	31	22	22	22	1
dbrepo tubGal80ts GFP-RNAi Glaz-RNAi	53	53	53	53	53	53	52	52	52	52	52	52	52	52	52	52	52	52	52	52	52	52	52	52	52	52	52	9	9	8	8	8	8	8	5	5	4	4	1	1	1	0	0	0	0	0	0	0	0
dbrepo tubGal80ts Pyk-RNAi CPT2-RNAi	56	56	56	56	56	56	56	56	56	56	56	56	56	56	56	56	56	56	56	56	56	56	56	56	56	56	56	55	55	55	55	53	53	53	13	13	5	5	1	1	1	0	0	0	0	0	0	0	0
dbrepo tubGal80ts Pyk-RNAi Glaz-RNAi	60	60	60	60	60	60	60	60	60	60	60	60	60	60	60	60	60	60	60	60	50	50	38	38	0	0	0	0	0	0	0	0	0	0	0	0	0	0	0	0	0	0	0	0	0	0	0	0	0
replicate 2 - number of flies alive per day counted
	days at 29°C
day	1	2	3	4	5	6	7	8	9	10	11	12	13	14	15	16	17	18	19	20	21	22	23	24	25	26	27	28	29	30	31	32	33	34	35	36	37	38	39	40	41	42	43	44	45	46	47	48	49
dbrepo tubGal80ts GFP-RNAi Cherry-RNAi	79	79	79	79	79	79	79	79	79	79	79	79	79	79	79	79	79	79	79	79	79	79	79	79	79	79	79	78	78	78	78	78	78	78	78	78	78	78	78	78	52	52	50	50	50	50	50	7	7
dbrepo tubGal80ts GFP-RNAi Glaz-RNAi	39	39	39	39	39	39	39	39	39	39	39	39	39	39	39	39	39	39	37	37	37	37	35	35	35	0	0	0	0	0	0	0	0	0	0	0	0	0	0	0	0	0	0	0	0	0	0	0	0
dbrepo tubGal80ts Pyk-RNAi CPT2-RNAi	79	79	79	79	79	79	79	79	79	79	79	79	79	79	79	79	79	79	79	79	79	79	79	79	79	79	79	79	79	79	79	79	39	39	20	20	20	20	20	20	0	0	0	0	0	0	0	0	0
dbrepo tubGal80ts Pyk-RNAi Glaz-RNAi	55	55	55	55	55	55	55	55	55	55	55	55	55	55	55	55	55	55	47	47	46	46	17	17	17	1	1	1	1	1	1	1	1	1	1	1	1	1	1	1	0	0	0	0	0	0	0	0	0
[truncated: 2 more columns]
