# Supplementary material for: Glycolytically impaired Drosophila glial cells fuel neural metabolism via β-oxidation
Source: Nat Commun. 2023 May 24;14:2996. doi: 10.1038/s41467-023-38813-x (PMC10209077; doi:10.1038/s41467-023-38813-x)
Supplement: Supplementary file 9 — Source Data [file 41467_2023_38813_MOESM9_ESM.xlsx]

## Sheet: Figure 1a
dsRNA constructs driven by repo-Gal4;repo-Gal4,tubGal80ts
days	GFP Cherry	pyk Cherry	CPT2 Cherry	pyk CPT2	Mtpa Cherry	pyk Mtpa
56	0	0	0	0	0	0
53	0	0	0	0	0.005	0
51	0	0	0	0	0.005	0
49	0.00574713	0	0.00649351	0	0.01	0
46	0.293103	0	0.0909091	0	0.235	0
44	0.442529	0	0.25974	0	0.37	0
42	0.505747	0.00649351	0.441558	0	0.6	0
39	0.844828	0.24026	0.902597	0	0.91	0
37	0.890805	0.668831	0.922078	0	0.965	0
35	0.908046	0.792208	0.935065	0	0.98	0
32	0.95977	0.967532	0.961039	0.00584795	0.98	0
30	0.965517	0.974026	0.974026	0.00584795	0.99	0
28	0.971264	0.974026	0.974026	0.00584795	0.99	0
25	0.982759	0.974026	0.980519	0.0350877	0.99	0.0151515
23	0.982759	0.974026	0.987013	0.0350877	0.99	0.0353535
21	0.982759	0.974026	0.987013	0.0350877	0.99	0.0909091
18	0.994253	0.987013	0.987013	0.538012	0.99	0.984848
16	0.994253	0.987013	0.993506	0.976608	0.995	0.984848
14	0.994253	0.974026	1	1	0.995	0.984848
11	0.994253	0.987013	1	1	0.995	0.989899
9	0.994253	0.987013	1	1	0.995	0.989899
7	0.994253	0.987013	1	1	0.995	0.989899
4	1	0.987013	1	1	1	1
2	1	1	1	1	1	1
0	1	1	1	1	1	1

## Sheet: Figure 1b
dsRNA constructs driven by repo-Gal4;repo-Gal4,tubGal80ts
GFP Cherry	PyK Cherry	CPT2 Cherry	Pyk CPT2	Mtpa Cherry	Pyk Mtpa
126	122	35	108	86	107
111	98	65	89	96	55
72	103	99	91	46	98
108	119	81	87	71	77
118	73	102	103	82	96
111	117	98	99	75	52
104	112	100	98	55	45
118	107	100	103	96	97
121	103	86	53	71	96
116	116	44	76	63	85
120	99	77	75	86	107
115	125	105	80	89	83
74	118	98	48	89	68
125	88	49	79	89	84
106	59	83	78	89	63
122	121	64	78	89	53
105	117	48	86	89	91
63	116	81	75	89	92
116	108	64	72	89	101
96	112	56	48	89	96
79	107	18	74	89	94
103	115	43	95	89	116
90	122	34	94	64	58
101	120	87	57	78	97
54	114	93	39	80	106
91	114	96	78	41	92
69	114	77	76	26	79
66	103	61	79	70	93
27	121	90	30	60	110
93	128	98	26	72	119
95	127	46	56	57	99
41	119	39	81	23	96
50	59	98	49	28	77
75	92	89	68	71	28
31	66	91	38	57	66
54	80	95	29	33	77
80	88	106	35	79	70
99	82	80	50	80	70
27	88	106	64	90	72
34	85	73	25	85	43
100	80	98	69	83	79
104	87	90	71	94	79
103	82	90	42	75	80
111	77	63	48	97	56
85	86	52	41	31	70
106	75	75	90	92	44
122	73	37	66	84	73
62	92	75		74	81
114	95	37		76	62
96	88	59		68	68
109	99	101		63	63
100	98			74	60
104	95			46	27
42	82				70
	97				67
	90				82
	74				70
	66				75
	113				52
	96				23
	99				55
	87				64
	91				66
					25

## Sheet: Figure 1c
dsRNA constructs driven by repo-Gal4;repo-Gal4,tubGal80ts
GFP Cherry	PyK Cherry	CPT2 Cherry	Pyk CPT2	Mtpa Cherry	Pyk Mtpa
580	444	947	460	1036	817
668	458	383	642	351	810
652	435	897	345	1027	822
581	451	628	640	481	754
724	563	898	359	1059	424
350	1015	281	425	870	653
384	305	414	578	756	761
803	294	630	563	627	349
435	940	681	185	595	769
367	721	591	113	760	282
475	432	458	165	397	270
1814	559	570	25	878	174
278	587	429	39	627	409
1091	610	699	278	1145	469
969	680	97	58	370	178
386	693	501	42	581	237
178	318	799	144	571	364
444	414	662	72	713	180
612	989	666	665	260	265
589	308	804	560	600	433
588	610	481	519	780	230
595	626	721	684	341	208
527	1047	318	521	691	274
308	902	590	748	667	182
328	362	771	620	633	120
444	447	551	474	978	98
574	621	50	532	604	257
178	524	465	183	887	90
227	746	300	594	673	126
316	518	400	422	519	544
488	828	566	594	588	482
629	912	610	430	774	348
418	766	381	550	640	450
791	357	514		662	390
237	530	676		526	681
544	641	886		928	603
608	702	933		944	188
595	684	681		609	322
428	561	797		459	436
580	352	391		406	236
611	947	463		774	499
624	1019	486		441	541
357	658	631		349	283
462	381	946		602	563
662	638	910		380	435
680	1022	691		515	443
747	526			418	834
419				655	534
1035					340
548					359
1085					618

## Sheet: Figure 1d
dsRNA constructs driven by repo-Gal4;repo-Gal4,tubGal80ts
gfp,cherry	Pyk cherry	CPT2 cherry	CPT2 pyk
100	77.8	60	61.5
100	85.7	93.8	68.8
77.8	93.8	76.5	73.3
80	86.7	83.3	73.9

## Sheet: Figure 2a
dsRNA constructs driven by repo-Gal4;repo-Gal4,tubGal80ts
day	GFP Cherry	pyk Cherry	Acetyl Co-A Cherry	pyk Acetyl Co-A	Hmgcl Cherry	Pyk Hmgcl
53	0	0	0	0	0	0
51	0	0	0.0178571	0	0.0163488	0
49	0.0680062	0	0.141071	0	0.0490463	0
46	0.208655	0	0.416071	0	0.209809	0
44	0.24575	0	0.653571	0	0.400545	0
42	0.340031	0.0206897	0.751786	0	0.53951	0
39	0.714065	0.12069	0.817857	0	0.760218	0
37	0.816074	0.246552	0.853571	0	0.882834	0
35	0.96136	0.441379	0.905357	0.0053286	0.904632	0
32	0.97527	0.774138	0.941071	0.211368	0.93188	0.00265957
30	0.976816	0.860345	0.953571	0.428064	0.93188	0.037234
28	0.976816	0.893103	0.964286	0.525755	0.940054	0.226064
25	0.981453	0.981034	0.980357	0.754885	0.959128	0.345745
23	0.982998	0.981034	0.980357	0.806394	0.964578	0.585106
21	0.982998	0.981034	0.980357	0.82238	0.967302	0.912234
18	0.98609	0.991379	0.980357	0.900533	0.986376	0.946809
16	0.98609	0.991379	0.980357	0.902309	0.986376	0.962766
14	0.98609	0.991379	0.980357	0.909414	0.986376	0.968085
11	0.98609	0.991379	0.980357	0.927176	0.986376	0.976064
9	0.98609	1	1	0.927176	0.989101	0.986702
7	0.990726	1	1	0.944938	0.991826	0.992021
4	0.996909	1	1	0.984014	1	1
2	1	1	1	1	1	1
0	1	1	1	1	1	1

## Sheet: Figure 2b
dsRNA constructs driven by repo-Gal4;repo-Gal4,tubGal80ts
GFP Cherry	PyK Cherry	ACAT Cherry	ACAT PyK
593	427	1526	315
551	436	304	588
663	840	257	531
789	897	468	625
498	644	869	695
455	690	723	554
562	519	583	549
1330	786	642	676
540	719	412	406
510	798	461	870
746	430	364	754
600	398	403	688
623	943	865	398
1330	541	1034	683
888	327	670	598
556	353	1050	333
624	1114	447	368
812	622	620	781
741	470	523	815
833	1075	228	664
1137	560	824	420
1137	780	1220	552
894	748	977	496
852	408	426	835
453	459	1368	528
581	744	1163	718
447	799	456	517
828	556	1092	440
599	430	641	886
591	495	1336	546
657	1328	1357	508
463	403	499	553
448	740	557	405
521	805	339	777
612	1563	1020	660
611	816	451	442
698	1120	712	324
713	876	1053	417
761	1169	920	505
497	351	1169	354
630	663	1497	482
371	705	725	935
501	807	641	512
703	639	500	262
820	723	1028	435
747	743	499	113
756	494	716	354
566	742	585	724
646	352	1420	460
430	519	449	519
780	618	262	504
571	512	340	175
522	608	192	474
436	357	301	461
401	278	481	756
758	700	683	583
726	764	371	389
441	640	364	520
1181	382	638	458
1402	541	675	720
998	621	435	617
	455	539	367
	323	886	488
	893	934	365
	301
	448
	313
	428

## Sheet: Figure 2c
dsRNA constructs driven by repo-Gal4;repo-Gal4,tubGal80ts
GFP Cherry	Pyk Cherry	Acat1 Cherry	Acat1 PyK	Hmgcl Cherry	Hmgcl PyK
120	127	93	117	96	19
108	98	96	94	68	119
131	99	86	76	99	28
101	119	101	115	80	41
82	93	111	96	104	115
72	140	90	49	76	96
105	100	103	79	99	93
49	133	102	119	97	52
102	91	45	87	55	120
128	130	99	111	110	31
116	90	103	117	52	119
109	120	102	118	101	40
124	100	97	113	87	101
114	45	71	106	44	93
96	84	106	72	50	95
128	88	99	94	81	102
106	123	83	52	93	50
98	105	92	95	112	105
150	102	31	118	103	92
122	105	83	53	114	71
95	104	120	83	105	30
110	51	89	118	68	34
107	134	21	12	101	109
99	66	82	116	86	111
127	96	108	99	41	54
91	137	83	96	100	122
117	112	25	71	98	104
126	102	50	50	43	122
104	109	112	24	101	110
122	114	53	82	119	123
105	120	94	107	110	51
139	119	103	128	100	57
114	146	93	118	96	61
113	92	97	114	92	92
122	98	114	83	110	94
126	56	102	33	103	93
86	74	37	118	100	114
120	87	54	82	43	108
106	105	74	66	124	120
99	121	102	41	92	33
111	126	116	74	90	30
118	116	107	87	116	83
115	51	107	110	103	114
123	108	109	106	57	30
101	78	29	55	118	121
97	108	21	103	102	126
114	76	102	108	95	48
102	52	107	123	81	71
119	121	111	62	100	84
120	120	103	91	103	55
115	125	90	74	99	119
114	110	110	102	102	50
136	117	113	78	125	61
119	117	93	93	45	47
114	107	115	102	106	103
42	121	100	112	107	115
74	111	69	55	39	107
101	121	117	123	117	124
134	59	103	61	111	56
107	113	73	36	63	54
69	124	76	104	98	49
106	115	83	127	125	35
90	109	91	60	49	58
	112	44		103	137

## Sheet: Figure 3a
dsRNA constructs driven by repo-Gal4;repo-Gal4,tubGal80ts
GFP; Cherry	Pyk, Cherry	CPT2, Cherry	CPT2,Pyk
120.959	586.474	972.626	105.333
140.133	590.758	965.556	474.635
256.392	1101.85	1011.59	480.672

## Sheet: Figure 3b
dsRNA constructs driven by repo-Gal4;repo-Gal4,tubGal80ts
GFP; Cherry	Pyk, Cherry	CPT2, Cherry	CPT2,Pyk
24.8772	123.028	222.981	22.0879
27.8052	102.635	178.658	161.456
67.007	293.43	221.313	109.468

## Sheet: Figure 3c
dsRNA constructs driven by repo-Gal4;repo-Gal4,tubGal80ts
GFP; Cherry	Pyk, Cherry	CPT2, Cherry	CPT2,Pyk
4205.27	8484.72	7914.4	2421.95
6494.22	8606.08	8890.96	4888.47
7533.34	8550.9	13965	7477.64

[truncated: 15 more sheets: Figure 3d, Figure 4a, Figure 4b, Figure 4c, Figure S1a, Figure S1b, Figure S1c, Figure S2b, Figure S3a, Figure S4b, Figure S4c, Figure S4d, Figure S4e, Figure S5A, Figure S5B]
